# Supplementary material for: Epidemiological Characteristics of Cancer Patients Attending at Felege Hiwot Referral Hospital, Northwest Ethiopia
Source: Int J Environ Res Public Health. 2023 Mar 22;20(6):5218. doi: 10.3390/ijerph20065218 (PMC10049658; doi:10.3390/ijerph20065218)
Supplement: Supplementary file 1 [file ijerph-20-05218-s001.zip]

Archive with 3 entries (3 files):
- Supplementary data S1.pdf
- Supplementary data S2.pdf
- Supplementary data S3.xlsx
