# Supplementary material for: Epidemiological Characteristics of Cancer Patients Attending at Felege Hiwot Referral Hospital, Northwest Ethiopia
Source: Int J Environ Res Public Health. 2023 Mar 22;20(6):5218. doi: 10.3390/ijerph20065218 (PMC10049658; doi:10.3390/ijerph20065218)
Supplement: Supplementary file 1 [file ijerph-20-05218-s001.zip › Supplementary data S3.xlsx]

## Sheet: Incidence by sex and age
Age			Cancer Cases	Average estimated Population			Incidence Rate per 100,000 population
	Male	Female			Male	Female	Male	Female	Total
<=14	24	25	49	3.69531e+06	1.85224e+06	1.84307e+06	1.29573	1.35643	1.32601
15-24	53	31	84	2.06236e+06	968032	1.09433e+06	5.47503	2.83278	4.07299
25-34	67	172	239	1.24683e+06	576637	670195	11.6191	25.6642	19.1686
35-44	107	326	433	841262	429150	412113	24.933	79.1046	51.4703
45-54	153	281	434	573762	294647	279115	51.9266	100.675	75.6411
55-64	181	211	392	368055	183240	184815	98.7776	114.168	106.506
65-74	93	46	139	202216	119469	82746.9	77.8446	55.5912	68.7385
>=75	27	9	36	108917	71017.2	37899.4	38.019	23.747	33.0528
Total	705	1101	1806	9.09872e+06	4.49443e+06	4.60429e+06	15.6861	23.9125	19.849

## Sheet: Cancer Incidence 
District	Cancer cases			Year		Average Population in the catchment Districts of Felege Hiwot Hospital			Estimated Population in the catchment Districts of Felege Hiwot Hospital		Incidence per 100,00population			Incidence per year 100,000 population
	Male	Female	Total	2017/2018	2018/2019	Male	Female	Total	2017/2018	2018/2019	Male	Female	Total	2017/2018	2018/2019
Bahir Dar	99	234	333	121	212	165298	183884	349182	341606	356757	59.8919	127.254	95.3658	35.4209	59.4242
Dangila	39	50	89	14	75	92852.4	100036	192888	191240	194537	42.0022	49.982	46.1407	7.32064	38.5531
Gonjj Kolela	21	29	50	13	37	62966.9	62599.2	125566	124800	126332	33.3509	46.3265	39.8197	10.4167	29.2879
Yimana Densa	43	61	104	20	84	134906	141975	276881	274677	279084	31.874	42.9654	37.5613	7.28127	30.0984
Ankasha	13	21	34	14	20	51324	54501.1	105825	104970	106680	25.3293	38.5313	32.1285	13.3372	18.7476
Mecha	40	69	109	41	68	189410	199591	389001	386430	391572	21.1182	34.5708	28.0205	10.6099	17.3659
Achefer	48	55	103	37	66	207566	205817	413383	410451	416316	23.1251	26.7228	24.9163	9.01447	15.8534
Burie	9	37	46	20	26	93309.4	96085.5	189395	252081	255364	9.64533	38.5074	24.2879	7.93395	10.1816
wenberma	11	20	31	7	24	63897.6	65325.7	129223	201316	204007	17.215	30.6158	23.9895	3.47711	11.7643
Banja	11	22	33	9	24	70662.4	70710.9	141373	139873	142874	15.567	31.1126	23.3425	6.43443	16.798
Jawi	8	25	33	10	23	74069.4	67359.8	141429	140418	142441	10.8007	37.1141	23.3332	7.12161	16.1471
Fogera	32	38	70	19	51	153982	149780	303762	301326	306198	20.7817	25.3705	23.0443	6.30546	16.6559
Dera	19	45	64	20	44	145129	147091	292220	290399	294040	13.0918	30.5933	21.9013	6.88708	14.9639
Dembecha	13	21	34	17	17	78056.7	82424.8	160482	159170	161793	16.6546	25.4778	21.1862	10.6804	10.5073
Jabitena	19	38	57	24	33	131913	139628	271541	268567	274515	14.4035	27.2152	20.9913	8.93633	12.0212
Guagusa Shikudad	6	14	20	11	9	50647.6	54859.4	105507	224970	228025	11.8466	25.5198	18.9561	4.88954	3.94694
Bahir dar zurya	21	20	41	0	41	114656	108590	223245	264403	268436	18.3157	18.418	18.3654	0	15.2737
Este	27	19	46	22	24	129880	123842	253722	222304	224186	20.7884	15.3421	18.13	9.89634	10.7054
Livokemkem	13	35	48	18	30	134001	132418	266419	187484	191306	9.70141	26.4314	18.0167	9.60082	15.6817
Sekela	11	16	27	7	20	80498.4	84710.9	165209	164215	166203	13.6649	18.8878	16.3429	4.2627	12.0334
Guangua	17	13	30	9	21	89437.7	94706.5	184144	182281	186007	19.0076	13.7266	16.2916	4.93743	11.2899
Zigem	12	5	17	4	13	52140.4	55358	107498	106886	108111	23.0148	9.03212	15.8142	3.74232	12.0247
Goncha	12	19	31	5	26	96431.8	103054	199486	198405	200567	12.444	18.4369	15.5399	2.5201	12.9632
Ebinat	6	25	31	10	21	103687	98974.7	202661	128238	130208	5.78666	25.259	15.2964	7.79797	16.128
Huletenju Enesie	21	25	46	16	30	152480	157377	309857	307402	312312	13.7723	15.8854	14.8456	5.20492	9.60577
Farta	9	30	39	6	33	138834	141445	280279	277774	282783	6.48258	21.2096	13.9147	2.16003	11.6697
Fagta	7	12	19	8	11	79048.5	82990.2	162039	161002	163075	8.85532	14.4595	11.7256	4.96888	6.74535
Quarit	6	10	16	0	16	66514.5	70193.7	136708	135806	137610	9.02059	14.2463	11.7038	0	11.6271
Bebugn	7	4	11	3	8	46962.2	49057.3	96019.5	95358.1	96680.9	14.9056	8.15373	11.456	3.14603	8.27464
Gayint	18	18	36	8	28	178868	179263	358131	355588	360675	10.0633	10.0411	10.0522	2.2498	7.76323
Alefa	8	12	20	0	20	115773	110725	226497	104622	106392	6.9101	10.8377	8.83013	0	18.7984
Enbesie Sar Midr	11	3	14	8	6	79086.8	84353.9	163441	162129	164752	13.9088	3.55645	8.5658	4.93434	3.64183
Semada	20	2	22	3	19	129826	135388	265214	263727	266701	15.4053	1.47723	8.2952	1.13754	7.12409
Quara	4	6	10	4	6	71490.2	66774.5	138265	179095	181354	5.59517	8.98547	7.2325	2.23345	3.30844
Gozamen	8	11	19	7	12	134368	145362	279730	275861	283599	5.95382	7.56729	6.79227	2.53751	4.23133
Andabet	6	3	9	3	6	72848.9	70361.7	143211	137476	139053	8.23623	4.26368	6.28445	2.18219	4.3149
Shebel	6	2	8	0	8	62782.2	68829.7	131612	130847	132363	9.55684	2.90572	6.07848	0	6.04399
Enarj Enawuga	10	2	12	1	11	101765	107986	209752	208038	211465	9.82651	1.85209	5.72105	0.480681	5.20181
Dega Damot	5	5	10	2	8	87129	93095.9	180225	142500	143921	5.73862	5.3708	5.54862	1.40351	5.55859
Ayehu Guagusa	3	4	7	2	5	63824.6	67780.1	131605	197159	200075	4.70038	5.90144	5.31896	1.01441	2.49906
Anded	0	5	5	0	5	52268.8	54435.3	106704	106184	107225	0	9.18521	4.68585	0	4.66311
Enemay	1	8	9	3	6	99405.9	99211	198617	130800	132424	1.00598	8.06362	4.53134	2.29359	4.53089
Debre Elyas	2	2	4	0	4	51095.9	52071.3	103167	145754	148013	3.91421	3.84089	3.8772	0	2.70246
Machakel	1	4	5	3	2	70108.8	70607.4	140716	139787	141646	1.42635	5.66513	3.55325	2.14613	1.41197
Awebel	2	2	4	1	3	73225.2	73658.4	146884	102384	103950	2.7313	2.71524	2.72325	0.976711	2.886
Sum	705	1101	1806	550	1256	4.49443e+06	4.60429e+06	9.09872e+06	9.0258e+06	9.17163e+06	15.6861	23.9125	19.849	6.09364	13.6944
